# Supplementary material for: Nuclear microRNA-466c regulates Vegfa expression in response to hypoxia
Source: PLoS One. 2022 Mar 31;17(3):e0265948. doi: 10.1371/journal.pone.0265948 (PMC8975276; doi:10.1371/journal.pone.0265948)
Supplement: S1 Table — Primers and oligos used in this paper are listed on the table. (XLSX) [file pone.0265948.s003.xlsx]

## Sheet: Sheet1
Name	Forward	Reverse	Probe
Vegf-a pre-mRNA (pre-mVEGF-A)	5'- AGGAGAGATGAGCTTCCTACAG -3'	5'- GGACCCACACTAACACATGTAAC -3'	5'- /56-FAM/TCTGGCCTC/ZEN/ACCTGCATTCACATC /3IABkFQ/ -3'
mVegf-a promoter -485 to -317 from TSS	5'- CGTAACTTGGGCGAGCCG -3'	5'- GGTTGGAAGGCGGAGAGC -3'	5'- /56-FAM/GAGGGAGGACGCGTGTTTCAATGTGAGTG/3BHQ-1/ -3'
mVegf-a promoter -675 to -477 from TSS	5'- GCTTCCGAGGTCAAACAC -3'	5'- CAAGTTACGATCTCCCCG -3'	CGCAATTATTTGGGAGCTCAAAGTCTGCCG
mVegf-a promoter -910 to -717 from TSS	5'- GTTTCCACAGGTCGTCTC -3'	5'- GGGGAGTATGCTTATCTG -3'	5'- /56-FAM/ACTTCCCAGAGGATCCCATTCACCCCAG/3BHQ-1/ -3'
466crispr_del, guide RNA 1	5’- GATCCGCATATACACATACATAG -3’	5’- AAACCTATGTATGTGTATATGCG -3’
466crispr_del, guide RNA 2	5’- GATCCGTGAGCACACAGACACAG -3’	5’- AAACCTGTGTCTGTGTGCTCACG -3’
466crispr_del, PCR primers	5'- TCAGGAGTGCAAGTTCATGGT -3'	5' - GGATTGATGAGTGCCATTCCC -3'
LV-prox, insert to LV1-plasmid	CCGAGGTCAAACACGCAACTTTTTGGGTGTGTGTGTATGTCAGAAACACGCAATTATTTGGGAGCTCAAAGTCTGCCGCACTCAAGAATCAACTCTCACCCCCTTTCCAAGACCCGTGCCATTTGAGCCAGAGTTGGGGGTGTGCATAATGTAGTCACTAGGGGGCGCTCGGCCATCACGGGGAGATCGTGAACTTGGGCGAGCCGAGTCTGCGTGAGGGAGGACGCGTGTGTCAATGTGAGTGCGTGCATGCATGTGTGTGTGTGTAGTGTGTTTGTGAGTGGGGGGGAAGAAAAGCCAGGGGTCACTCTAGTTGTCCCTCTCCTCATACGTCCCTGCCAGCTCTCCGCCTTCCAACCCCTACTTTCTCCTATATTCCTGGGAAAAGGGAATTGTTCT…
LV-466, insert to LV1-plasmid	CTAGAGTCAGGAAGATCAGGAGTGCAAGTTCATGGTAAAGGCATGATGAGTTAGAGGTCATCCTGGCATTCATGTGATTGCCCCTATGTATGTGTATATGTGTTGATGTGTGTGTGCATGTACATATGTGAATATGATATACATATACATACACGCACACATAAGACACATATGAGCACACAGACACAGGGGAATGGCACTCATCAATCCATTTGAGTGATAAGTGACTTAGAGTGAAAATGCTTGCTAGCTTAA
luciferase, 466 target sequence	5'- AATTCTGGGGTGTGCATAATGTAGTCACTAGGGGGCGCTCGGCCATCACGGGGAGATCGTGAACTTGGGCGAGCCGAGTCTGCGTGAGGGAGGACGCGTGTGTCAATGTGAGTGCGTGCATGCATGTGTGTGTGTGTGTAGTGTGTTTGTGAGGTGGGGGAGAAAGCCAGGGGTCACTCTAGTTGTCCCTATCCTCATAC -3'	5'- TCGAGTATGAGGATAGGGACAACTAGAGTGACCCCTGGCTTTCTCCCCCACCTCACAAACACACTACACACACACACACATGCATGCACGCACTCACATTGACACACGCGTCCTCCCTCACGCAGACTCGGCTCGCCCAAGTTCACGATCTCCCCGTGATGGCCGAGCGCCCCCTAGTGACTACATTATGCACACCCCAG -3'
nc-500	5'- GCATAATGTAGTCACTAG -3'
nc-1300	5'- AAGCATAGAGAAATAGCC -3'
nc-1500	5'- ATAGGAAGATTGTTGAGT -3'
nc-1800	5'- TACTAACTACTACTTTCC -3'
